# Supplementary material for: Variability in Corneal and Epithelial Pachymetry: A Comparison of Optopol Revo 130 and Optovue RTV XR Avanti in Healthy Patients
Source: J Clin Med. 2025 Feb 15;14(4):1295. doi: 10.3390/jcm14041295 (PMC11856664; doi:10.3390/jcm14041295)
Supplement: Supplementary file 1 [file jcm-14-01295-s001.zip]

Archive with 1 entries (1 files):
- jcm-3373806-supplementary.pdf
